# Supplementary material for: Uncovering novel genes for drought stress in rice at germination stage using genome wide association study
Source: Front Plant Sci. 2024 Aug 1;15:1421267. doi: 10.3389/fpls.2024.1421267 (PMC11325455; doi:10.3389/fpls.2024.1421267)
Supplement: Supplementary file 1 [file Table_1.xlsx]

## Sheet: Sheet1
2022 Sequencing No.	2023	name	Indica/Japonica
BNP1	BJ124	Jianyu No. 9 (Hunan)	Indica	Hunan
BNP2	BJ125	Shanghai Upland Rice 193	Japonica rice
BNP3	BJ126	Nine-spice sticky	Indica
BNP4	BJ127	Mindao No.9	Japonica rice
BNP5	BJ128	Tsuen Wan 9311B	Indica
BNP6	BJ129	Ganxiangzhan No.1	Indica
BNP7	BJ130	Unknown Japonica	Japonica rice
BNP8	BJ131	Thai Township 1209	Indica
BNP9	BJ132	Nongxiang No. 32	Indica
BNP10	BJ133	Rosin Japonica 1018	Japonica rice
BNP11	BJ134	Exiang 2	Indica
BNP12	BJ135	Shengshi B	Indica
BNP13	BJ136	Silver incense 38	Japonica rice
BNP14	BJ137	Longkesi Miao No. 13	Indica
BNP15	BJ138	Eight Fragrances	Japonica rice	Vietnam	Also known as: Tam Thom
BNP16	BJ139	Nongxiang42	Indica
BNP17	BJ140	Ehu Glutinous Rice	Indica
BNP18	BJ141	Hu Xiang Nuo 1911	Japonica rice
BNP19	BJ142	Conventional Rice (Shenzhen)	Indica
BNP20	BJ143	Vientiane B	Indica
BNP21	BNP+1	Taifeng B	Indica
BNP22	BJ145	Cold glutinous rice	Japonica rice
BNP23	BJ146	Guang 8B	Indica
BNP24	BJ147	Hong Kong Ruby	Indica
BNP25	BJ148	Huxiangjing 201	Japonica rice
BNP26	BJ149	Wild Rice	Indica
BNP27	BJ150	Shu Yuan B	Indica
BNP28	BJ151	Broad maintenance series (glutinous rice)	Japonica rice
BNP29	BJ152	Conventional Rice 2	Indica
BNP30	BJ153	Qingyuan B	Indica
BNP31	BJ154	Jiangtianxiangnuo	Indica
BNP32	BJ155	Jiangtian Fragrant Rice No.1	Indica
BNP33	BJ156	Gannan Red Rice	Indica
BNP34	BJ157	Xinyuan B	Indica
BNP35	BJ158	Ganchangjing No.9	Indica
BNP36	BJ159	Huajing	Indica
BNP37	BJ160	Jiangtian Fragrant Rice No.2	Indica
BNP38	BNP+2	Shanghai Soft 1212	Japonica rice	North Korea
BNP39	BJ162	Xintai B	Indica
BNP40	BJ163	Aizinuo (resistant to rice blast)	Indica
BNP41	BJ164	Guosui Fragrant Rice 1	Indica
BNP42	BNP+3	Black glutinous rice	Japonica rice
BNP43	BJ166	Guosui Fragrant Rice 2	Indica
BNP44	BJ167	Hao Zhan	Indica
BNP45	BJ168	Field rice	Japonica rice
BNP46	BJ169	Qianxiang 059B	Indica
BNP47	BJ170	Meteor	Indica
BNP48	BJ171	Moon Silk Seedlings	Indica
BNP49	BJ172	Crodo B	Japonica rice	France
BNP50	BJ173	Efeng Silk	Indica
BNP51	BJ174	Yazhan	Indica
BNP52	BJ175	Shengtai B	Indica
BNP53	BJ176	Red Hair	Japonica rice
BNP54	BJ177	Huazhan	Indica
BNP55	BJ178	Guanghui 398	Indica
BNP56	BNP+4	Shanghai Soft 202	Japonica rice
BNP57	BNP+5	Collect 4 options	Indica
BNP58	BJ181	Shu Hui 527	Indica
BNP59	BJ182	9311	Indica
BNP60	BNP+6	D1 round grain, one branch high	Indica
BNP61	BJ184	Hefeng B	Indica
BNP62	BJ185	Changhui T1617	Indica
BNP63	BJ186	Akita Komachi	Japonica rice
BNP64	BJ187	Changhui T1302	Indica
BNP65	BJ188	Pohu glutinous rice	Indica
BNP66	BNP+7	TC16wl0513 (extreme resistance to rice blast gene unknown)	Indica
BNP67	BJ190	Zhenfu 8	Japonica rice
BNP68	BJ191	High resistance to rice blast	Indica
BNP69	BJ192	High resistance	Indica
BNP70	BJ193	Jilin Jingchu	Japonica rice
BNP71	BJ194	High resistance to rice blast	Indica
BNP72	BJ195	Rice blast resistant materials	Indica
BNP73	BJ196	SASANICAN	Japonica rice
BNP74	BJ197	Rice blast resistant materials	Indica
BNP75	BJ198	Medium resistance to rice blast, high quality	Indica
BNP76	BJ199	TC16wl0511 (containing rice blast resistance gene, unknown gene)/Wild Fragrance B	Indica
BNP77	BJ200	Fragrant Rice	Japonica rice
BNP78	BJ201	Nongxiang106	Indica
BNP79	BJ202	Black No. 6	Indica
BNP80	BJ203	Hypoglycemic No. 1	Indica
BNP81	BJ204	Green jasmine rice	Japonica rice
BNP82	BJ205	Tianfeng B-Wxa	Indica
BNP83	BJ206	Dandong Upland Rice	Japonica rice
BNP84	BJ207	w9148	Japonica rice
BNP85	BJ208	Gumei No.4	Indica
BNP86	BJ209	Awning Early Japonica	Japonica rice
BNP87	BJ210	Fragrant Rice	Indica
BNP88_1	BJ211	Wufeng B	Indica
BNP88_2		Wufeng B	Indica
BNP89	BJ212	02428	Japonica rice
BNP90	BJ213	3K Resources	Indica
BNP91	BJ214	3K Resources	Indica
BNP92	BJ215	Hong 199B	Indica
BNP93	BJ216	3K Resources	Japonica rice
BNP94	BJ217	Yichun conventional rice-2	Indica
BNP95	BJ218	Yingtan Fragrant Rice 5	Indica
BNP96	BJ219	Long grain rice	Indica
BNP97	BNP+8	Tianfeng B-Wxa	Indica
BNP98	BJ221	Beauty Purple	Indica
BNP99	BJ222	Hongyu B	Indica
BNP100	BJ223	Zhongkefa No.5	Indica
BNP101	BNP+9	Wufeng B/(Changhui 891/02428//02428 F10)	Indica
BNP102	BJ225	Zhongkefa No.6	Indica
BNP103	BJ226	Local Red Rice Valley	Indica
BNP104	BJ227	Golden Agricultural Anti-1	Indica
BNP105	BJ228	Red View 18	Indica
BNP106	BJ229	Boyu No. 1	Indica
BNP107	BJ230	The ears become shorter	Japonica rice
BNP108	BJ231	Penghuang accounts for 82	Indica
BNP109	BJ232	Shengtai No. 1	Indica
BNP110	BJ233	Koshihikari	Japonica rice
BNP111	BJ234	Guiyu No.9	Indica
BNP112	BNP+10	Short and round	Japonica rice		Heterozygous
BNP113	BJ236	Wendao No.16	Indica
BNP114	BJ237	Japan Sunny	Japonica rice
BNP115	BJ238	Kaihong No.5	Indica
BNP116	BJ239	Long grain B (backup)	Indica
BNP117	BJ240	Jinlong B (backup)	Indica
BNP118	BJ241	Hudao 89 (Shanghai)	Japonica
BNP119	BJ242	Yixiang B	Indica
BNP120	BJ243	White Jade Silk Seedling	Indica
BNP121	BJ244	Purple glutinous rice 18	Japonica rice
BNP122	BJ245	Xieqing Zao B	Indica
BNP123	BJ246	Huang Taizhan	Indica
BNP124	BNP+11	D2 round grain, one stick high	Indica	Japan
BNP125	BJ248	Golden Spike 128	Indica
BNP126	BJ249	Guichao No.2	Japonica rice	Guangdong
BNP127	BNP+12	Fengqingyou No.7 (Japonica, conventional, Jiangsu)	Indica	Japan
BNP128	BJ251	Fanfeng soft	Indica
BNP129	BJ252	Zhongke Black Glutinous Rice No. 1	Indica
BNP130	BJ253	6E028-	Indica
BNP131	BNP+13	Willow glutinous rice	Indica	Bulgaria
BNP132	BJ255	Late Indica 98	Indica
BNP133	BJ256	Albanian species	Indica
BNP134	BJ257	TC16wl0513 (extreme resistance to rice blast gene unknown)	Indica
BNP135	BJ258	Changhui T025	Indica
BNP136	BJ259	Weedy Rice 13	Indica	Nepal	Aus
BNP137	BJ260	R6 Pigm Donor	Indica
BNP138	BJ261	Fengyouxiang No.6 (Japonica, Jiangsu)	Japonica rice
BNP139	BNP+14	Glutinous brush	Japonica rice
BNP140	BJ263	Huaxiang Marti	Indica
BNP141	BJ264	Coptis chinensis	Japonica rice
BNP142	BJ265	Hong 1915B	Indica
BNP143	BJ266	Jianghua Rice	Japonica rice	North Korea
BNP144	BJ267	Huang Huazhan	Indica
BNP145	BJ268	Takehara	Japonica rice	Japan
BNP146	BJ269	Waiyin No.7	Indica
BNP147	BJ270	Dwarf Luyu	Indica	Japan
BNP148	BJ271	Mid-morning 35	Indica
BNP149	BJ272	Red 90	Japonica rice	Russia	Also known as: Krasnky 90
BNP150	BNP+15	3K Resources	Indica	Vietnam
BNP151	BNP+16	Yingtan Fragrant Rice 11	Indica
BNP152	BJ275	Lin Guo	Japonica rice	Italy	Also known as: Ringo
BNP153	BJ276	Guinea Rice	Intermediate	Guinea
BNP154	BJ277	Iron stalk blackbird	Japonica rice	Zhejiang(Wuxing County)
BNP155	BNP+17	Wufeng B/Xiangfeng B	Indica
BNP156	BJ279	Xiushui 115	Japonica rice	Zhejiang (Jiaxing Agricultural)
BNP157	BNP+18	Slender	Indica	Sichuan
BNP158	BJ281	Taitung Rice 328	Japonica rice	Taiwan
BNP159	BJ282	Silk seedlings	Indica	Guangdong
BNP160	BJ283	Three-inch tablets	Japonica rice	Nantong, Jiangsu)
BNP161	BJ284	Starving cattle	Indica	Guangdong
BNP162	BJ285	Feidong rice	Japonica rice	Anhui (Feidong County)
BNP163	BJ286	Black 4	Indica	Guangdong
BNP164	BNP+19	high	Indica	Heilongjiang (Hailin County)
BNP165	BJ288	HABATIC	Indica
BNP166	BJ289	Xindao 538	Japonica rice
BNP167	BJ290	Xudao No.3	Japonica rice
BNP168	BJ291	Xinfeng No.6	Japonica rice
BNP169	BJ292	Longjing 71	Japonica rice
BNP170	BJ293	Zheng Dao 21	Japonica rice
BNP171	BNP+20	High Scatter	Indica
BNP172	BJ295	New Jing 599	Japonica rice
BNP173	BJ296	Town Rice 243	Japonica rice
BNP174	BJ297	Suxiu298	Japonica rice
BNP175	BJ298	Lianjing 14219	Japonica rice
BNP176	BJ299	Military Luck 2007	Japonica rice
BNP177	BJ300	Zhongken 468	Japonica rice
BNP178	BJ301	Jinjing 698	Japonica rice
BNP179	BJ302	Xudao No.9	Japonica rice
BNP180	BJ303	Lianjing No.7	Japonica rice
BNP181	BJ304	Suxiu No. 9	Indica
BNP182	BJ305	Mid-season Rice No.2	Japonica rice
BNP183	BJ306	Lianjing No.6	Japonica rice
BNP184	BJ307	Zhendao 88	Japonica rice
BNP185	BJ308	Liannuo No.1	Japonica rice
BNP186	BJ309	Ningjing No.4	Japonica rice
BNP187	BJ310	Xudao No.8	Japonica rice
BNP188	BJ311	Yudao 518	Japonica rice
BNP189	BJ312	Qiandao 11-72	Japonica rice
BNP190	BJ313	Holy Rice 974	Japonica rice
BNP191	BJ314	Jinjing 667	Japonica rice
BNP192	BJ315	Liaojing 401	Japonica rice
BNP193	BNP+21	Gao Chang	Indica
BNP194	BJ317	Salted Rice 468	Japonica rice
BNP195	BJ318	Early Rice 906	Indica
BNP196	BJ319	Tianjing 21	Japonica rice
BNP197	BJ320	Jinhe No.2	Japonica rice
BNP198	BJ321	Yinghe No.6	Japonica rice
BNP199	BJ322	Xinken 1	Japonica rice
BNP200	BJ323	Huajing 22	Japonica rice
BNP201	BJ324	Salted Japonica 185	Japonica rice
BNP202	BJ325	Danxing 2	Japonica rice
BNP203	BJ326	Rich 303	Japonica rice
BNP204	BJ327	Tsuhara 85	Japonica rice
BNP205	BNP+22	short	Indica
BNP206	BJ329	Huijing 12	Japonica rice
BNP207	BJ330	Dongzhuang086	Japonica rice
BNP208	BJ331	Salt Domain 156 (Salt Domain)	Japonica rice
BNP209	BJ332	Yanfeng 47 (Liaoning)	Japonica rice
BNP210	BJ333		Japonica rice
