# Supplementary material for: Uncovering novel genes for drought stress in rice at germination stage using genome wide association study
Source: Front Plant Sci. 2024 Aug 1;15:1421267. doi: 10.3389/fpls.2024.1421267 (PMC11325455; doi:10.3389/fpls.2024.1421267)
Supplement: Supplementary file 3 [file Table_3.xlsx]

## Sheet: Sheet1
Primers
q16050-F	CGACGGAGGCTAGCAAGAAG
q16050-R	TTTTTCTGGTCCTCGCCCTG
q14990-F	GTTAGAGCAGTGCAGGGAGG
q14990-R	CTGCCGATCTCAAACCCCTT
q17180-F	GAGGCAGCTAAGACAGCACA
q17180-R	AGTGACTTACGCTCCTTGCC
q15860-F	TGGTGAAGCATGAAGGGTGG
q15860-R	CCGGTGAGTTTGCATTCGTG
